# Supplementary material for: DNRA and Denitrification Coexist over a Broad Range of Acetate/N-NO3− Ratios, in a Chemostat Enrichment Culture
Source: Front Microbiol. 2016 Nov 24;7:1842. doi: 10.3389/fmicb.2016.01842 (PMC5121219; doi:10.3389/fmicb.2016.01842)
Supplement: Supplementary file 2 [file DataSheet2.zip]

Archive with 1 entries (1 files):
- Supplementary model.xlsm
