# Supplementary material for: DNRA and Denitrification Coexist over a Broad Range of Acetate/N-NO3− Ratios, in a Chemostat Enrichment Culture
Source: Front Microbiol. 2016 Nov 24;7:1842. doi: 10.3389/fmicb.2016.01842 (PMC5121219; doi:10.3389/fmicb.2016.01842)
Supplement: Supplementary file 2 [file DataSheet2.zip › Supplementary model.xlsm]

## Sheet: DA
														Nitrate ammonification with acetate							Nitrate denitrification with acetate (NO3 N-source)
Element		Name	Phase	Org?	Gf0	Hf0	EN	C	H	O	N	MW		D_C2	A_NO3	An*_C2	Cat	An	Met		D_C2	A_N2	An*_C2	Cat	An	Met
			l,aq,g,s	i/o	kJ mol-1	kJ mol-1						g mol-1
N	N2	dinitrogen	g	i	0	0	0	0	0	0	2	28		0	0	0	0	0	0		0	0.5	0	0.8	0	1.06
	NO	nitric oxide	g	i	86.6	90.2	0	0	0	1	1	30		0	0	0	0	0	0		0	0	0	0	0	0
	N2O	nitrous oxide	g	i	104.2	82	0	0	0	1	2	44		0	0	0	0	0	0		0	0	0	0	0	0
	NH2OH	hydroxylamine	g	i	-43.6	0	0	0	3	1	1	33		0	0	0	0	0	0		0	0	0	0	0	0
	N2H4	hydrazine	g	i	159.17	95.353	0	0	4	0	2	32		0	0	0	0	0	0		0	0	0	0	0	0
	NH4+1	amonium	aq	i	-79.4	-133.3	1	0	4	0	1	18		0	1	-0.2	1	-0.2	1.325		0	0	0	0	0	0
	NO2-1	nitrite	aq	i	-32.2	-107	-1	0	0	2	1	46		0	0	0	0	0	0		0	0	0	0	0	0
	NO3-1	nitrate	aq	i	-111.3	-173	-1	0	0	3	1	62		0	-1	0	-1	0	-1.525		0	-1	-0.2	-1.6	-0.2	-2.32
C	CO2	carbon dioxide	g	i	-394.4	-394.1	0	1	0	2	0	44		2	0	0	2	0.05	3.1		2	0	0	2	0.45	3.1
	CHO2-1	formate	aq	o	-351	-425.6	-1	1	1	2	0	45		0	0	0	0	0	0		0	0	0	0	0	0
	CHO3-1	bicarbonate	aq	i	-586.9	-692	-1	1	1	3	0	61		0	0	0	0	0	0		0	0	0	0	0	0
	C2H3O2-1	acetate	aq	o	-369.4	-485.8	-1	2	3	2	0	59		-1	0	-0.5	-1	-0.525	-2.05		-1	0	-0.5	-1	-0.725	-2.05
	CH1.8O0.5N0.2	biomass	s	o	-67	-91	0	1	1.8	0.5	0.2	24.6		0	0	1	0	1	1		0	0	1	0	1	1
T	H2	hydrogen	g	i	0	0	0	0	2	0	0	2		0	0	0	0	0	0		0	0	0	0	0	0
	O2	oxygen	g	i	0	0	0	0	0	2	0	32		0	0	0	0	0	0		0	0	0	0	0	0
	H2O	water	l	i	-237.18	-285.8	0	0	2	1	0	18		-2	3	0.5	1	0.45	1.975		-2	3	1.1	2.8	0.65	4.36
	H+1	proton	aq	i	0	0	1	0	1	0	0	1		7	-10	-0.5	-3	-0.325	-4.9		7	-6	-2.5	-2.6	-0.925	-4.37
	e-1	electron	aq	i	0	0	-1	0	0	0	0	0		8	-8	-0.2	0	0	0		8	-5	-1.8	0	0	0
								12	1	16	14
													C	0	0	0	0	0	4.44089e-16		0	0	0	0	0	0
R	0.008314												H	0	0	0	0	-5.55112e-17	8.88178e-16		0	0	0	0	4.44089e-16	-8.88178e-16
T	298												O	0	0	0	0	0	6.66134e-16		0	0	0	0	2.22045e-16	-8.88178e-16
													N	0	0	0	0	0	5.55112e-17		0	0	0	0	0	-1.66533e-16
													Ch	0	0	0	0	0	-8.88178e-16		0	0	0	-1.33227e-15	0	-1.77636e-15
													DG0	54.96	-679.64	14.99	-624.68	16.364	-936.273	DG0	54.96	-600.24	-120.938	-905.424	-108.572	-1308.26
													DG01/mol Ed	-224.576	-280.303	34.9569	-504.879	29.3425	-740.598	DG01/mol Ed	-224.576	-360.638	-21.1036	-801.596	-71.6333	-1133.75
													DG01/mol e				-504.879							-500.998
																Y_X/C2	-12	g/mol					Y_X/C2	-12	g/mol
																	-0.487805	mol/mol						-0.487805	mol/mol
																Labda	1.525						Labda	1.325
																Y_X/NO3	-0.655738	mol/mol					Y_X/NO3	-0.431034	mol/mol
																	-16.1311	g/mol						-10.6034	g/mol

## Sheet: KIN1
Ammonification									Ammonification											Denitrification
Y_X/NO3	-0.655738	mol/mol
Y_X/C2	-0.487805	mol/mol							N_lim	C2_lim										N_lim	C2_lim
K_C2	0.01	mM							NO3-N	C2										NO3-N	C2
K_NO3	0.002	mM							mM	mM										mM	mM
q_NO3	0.08	mol/mol/h							0.0018209	0.00910448										0.00408451	0.00408451
mu	0.052459	1/h				Influent												1000											1000												100000
D/q/Y	-0.476563	-			COD/N	NO3-N	C2		C2_o	NO3_o	C2_o	NO3_o	N/C-lim	EST	C2_AMM	NO3_AMM	mu	Err		C2_o	NO3_o	C2_o	NO3_o	N/C-lim	EST	C2_DN	NO3_DN	mu	Err		Dom?	f_AMM*	NO3_o*	f_AMM	NO3_o	C2u_AMM	C2u_DN	C2-o	mu_AMM	mu_DEN	Err				NH4_o	X_AMM	X_DEN	X_o
					g/gN	mM	mM		mM	mM	mM	mM	-		mM	mM	1/h			mM	mM	mM	mM	-		mM	mM	1/h		temp		-	mM	-	mM	mM	mM	mM	1/h	1/h
Denitrification					2.90557	11.8	7.5		-8.35985	6.2275	0.00910448	6.2275	C	0.00911007	0.00911007	6.22751	0.025	4.81482e-32		-2.92311	3.31682	0.00408451	3.31682	C	0.00410187	0.00410187	3.31684	0.025	2.03426e-30	DEN	DEN	0.5	0.001	0	3.31684	0	7.4959	0.00410187	0.0152498	0.025	0	0	0.999453		0	0	3.65654	3.65654
Y_X/NO3	-0.431034	mol/mol			3.00242	11.8	7.75		-8.10985	6.04153	0.00910448	6.04153	C	0.00911024	0.00911024	6.04153	0.025	1.92593e-31		-2.67311	3.03389	0.00408451	3.03389	C	0.00410349	0.00410349	3.03391	0.025	1.73334e-30		DEN	0.5	0.001	0	3.03391	0	7.7459	0.00410349	0.0152532	0.025	0	0	0.999471		0	0	3.77849	3.77849
Y_X/C2	-0.487805	mol/mol			3.09927	11.8	8		-7.85985	5.85555	0.00910448	5.85555	C	0.00911042	0.00911042	5.85556	0.025	1.20371e-32		-2.42311	2.75096	0.00408451	2.75096	C	0.00410545	0.00410545	2.75099	0.025	2.03426e-30		DEN	0.5	0.001	0	2.75099	0	7.99589	0.00410545	0.0152573	0.025	0	0	0.999487		0	0	3.90044	3.90044
K_C2	0.01	mM			3.19613	11.8	8.25		-7.60985	5.66958	0.00910448	5.66958	C	0.00911062	0.00911062	5.66958	0.025	1.92593e-31		-2.17311	2.46804	0.00408451	2.46804	C	0.00410785	0.00410785	2.46806	0.025	2.03426e-30		DEN	0.5	0.001	0	2.46806	0	8.24589	0.00410785	0.0152624	0.025	0	0	0.999502		0	0	4.02239	4.02239
K_NO3	0.01	mM			3.29298	11.8	8.5		-7.35985	5.4836	0.00910448	5.4836	C	0.00911082	0.00911082	5.48361	0.025	1.08334e-31		-1.92311	2.18511	0.00408451	2.18511	C	0.00411088	0.00411088	2.18514	0.025	2.70834e-30		DEN	0.5	0.001	0	2.18514	0	8.49589	0.00411088	0.0152688	0.025	0	0	0.999516		0	0	4.14434	4.14434
q_NO3	0.2	mol/mol/h			3.38983	11.8	8.75		-7.10985	5.29763	0.00910448	5.29763	C	0.00911105	0.00911105	5.29763	0.025	1.08334e-31		-1.67311	1.90218	0.00408451	1.90218	C	0.00411481	0.00411481	1.90222	0.025	2.70834e-30		DEN	0.5	0.001	0	1.90222	0	8.74589	0.00411481	0.015277	0.025	0	0	0.99953		0	0	4.26629	4.26629
mu	0.0862069	1/h			3.48668	11.8	9		-6.85985	5.11165	0.00910448	5.11165	C	0.00911129	0.00911129	5.11166	0.025	1.20371e-32		-1.42311	1.61926	0.00408451	1.61926	C	0.00412012	0.00412012	1.6193	0.025	1.45648e-30		DEN	0.5	0.001	0	1.6193	0	8.99588	0.00412012	0.0152882	0.025	0	0	0.999542		0	0	4.38823	4.38823
D/q/Y	-0.29	-			3.58354	11.8	9.25		-6.60985	4.92568	0.00910448	4.92568	C	0.00911154	0.00911154	4.92568	0.025	1.08334e-31		-1.17311	1.33633	0.00408451	1.33633	C	0.00412769	0.00412769	1.33638	0.025	2.35926e-30		DEN	0.5	0.001	0	1.33638	0	9.24587	0.00412769	0.015304	0.025	0	0	0.999554		0	0	4.51018	4.51018
					3.68039	11.8	9.5		-6.35985	4.7397	0.00910448	4.7397	C	0.00911182	0.00911182	4.73971	0.025	1.08334e-31		-0.923115	1.0534	0.00408451	1.0534	C	0.00413933	0.00413933	1.05346	0.025	2.35926e-30		DEN	0	0.001	0	1.05346	0	9.49586	0.00413933	0.0153284	0.025	0	0	0.999564		0	0	4.63213	4.63213
Acetate					3.77724	11.8	9.75		-6.10985	4.55372	0.00910448	4.55372	C	0.00911212	0.00911212	4.55373	0.025	4.81482e-32		-0.673115	0.770476	0.00408451	0.770476	C	0.00415956	0.00415956	0.770561	0.025	2.35926e-30		DEN	0.0494593	0.0129899	0	0.770561	0	9.74584	0.00415956	0.0153706	0.025	0	0	0.999573		0	0	4.75407	4.75407
MW	60	g/molC2			3.87409	11.8	10		-5.85985	4.36775	0.00910448	4.36775	C	0.00911245	0.00911245	4.36775	0.025	1.08334e-31		-0.423115	0.487549	0.00408451	0.487549	C	0.00420347	0.00420347	0.487684	0.025	2.70834e-30		DEN	0.117409	0.0129869	0	0.487684	0	9.9958	0.00420347	0.0154617	0.025	0	0	0.99958		0	0	4.876	4.876
COD	2	molO2/molC2			3.97094	11.8	10.25		-5.60985	4.18177	0.00910448	4.18177	C	0.0091128	0.0091128	4.18178	0.025	1.92593e-31		-0.173115	0.204622	0.00408451	0.204622	C	0.00437091	0.00437091	0.204947	0.025	1.73334e-30		DEN	0.185358	0.0129838	0	0.204947	0	10.2456	0.00437091	0.0158012	0.025	0	0	0.999574		0	0	4.99787	4.99787
					4.0678	11.8	10.5		-5.35985	3.9958	0.00910448	3.9958	C	0.00911319	0.00911319	3.9958	0.025	1.08334e-31		0.076885	-0.0783044	0.076885	0.00408451	N	0.00486729	0.0775767	0.00486729	0.025	1.92593e-31		BOTH	0.0127706	0.0104354	0.0127706	0.0104354	0.202392	10.2845	0.0131427	0.025	0.025	1.41532e-10	0.0192754	0.979473		0.130814	0.0987278	5.01681	5.11554
Nitrate					4.16465	11.8	10.75		-5.10985	3.80982	0.00910448	3.80982	C	0.00911361	0.00911361	3.80983	0.025	1.08334e-31		0.326885	-0.361231	0.326885	0.00408451	N	0.00426264	0.327042	0.00426264	0.025	2.03426e-30		BOTH	0.0588046	0.0104354	0.0588046	0.0104354	0.931951	9.80491	0.013143	0.0250002	0.0250002	9.04413e-09	0.0866931	0.912084		0.602358	0.45461	4.78288	5.23749
MW	14	gN/mol			4.2615	11.8	11		-4.85985	3.62385	0.00910448	3.62385	C	0.00911408	0.00911408	3.62385	0.025	1.08334e-31		0.576885	-0.644158	0.576885	0.00408451	N	0.00418492	0.576974	0.00418492	0.025	1.73334e-30		BOTH	0.104837	0.0104318	0.104837	0.0104318	1.66149	9.32536	0.0131462	0.0250015	0.0249985	4.29885e-07	0.151045	0.84776		1.07389	0.810484	4.54896	5.35944
					4.35835	11.8	11.25		-4.60985	3.43787	0.00910448	3.43787	C	0.0091146	0.0091146	3.43788	0.025	1.08334e-31		0.826885	-0.927085	0.826885	0.00408451	N	0.00415442	0.826947	0.00415442	0.025	1.45648e-30		BOTH	0.150872	0.0104341	0.150872	0.0104341	2.39106	8.84579	0.013144	0.0250006	0.0249994	6.08334e-08	0.212539	0.786293		1.54544	1.16637	4.31502	5.48139
Operation					4.45521	11.8	11.5		-4.35985	3.25189	0.00910448	3.25189	C	0.00911518	0.00911518	3.2519	0.025	1.92593e-31		1.07689	-1.21001	1.07689	0.00408451	N	0.00413813	1.07693	0.00413813	0.025	1.45648e-30		BOTH	0.196906	0.0104339	0.196906	0.0104339	3.12062	8.36623	0.0131446	0.025001	0.0249997	1.05941e-07	0.271358	0.727499		2.01699	1.52225	4.08109	5.60334
D	0.025	1/h			4.55206	11.8	11.75		-4.10985	3.06592	0.00910448	3.06592	C	0.00911583	0.00911583	3.06593	0.025	4.81482e-32		1.32689	-1.49294	1.32689	0.00408451	N	0.004128	1.32692	0.004128	0.025	2.35926e-30		BOTH	0.242941	0.0104355	0.242941	0.0104355	3.85019	7.88667	0.0131437	0.0250009	0.0250008	1.40741e-07	0.327676	0.671206		2.48854	1.87814	3.84716	5.7253
					4.64891	11.8	12		-3.85985	2.87994	0.00910448	2.87994	C	0.00911656	0.00911656	2.87995	0.025	1.08334e-31		1.57689	-1.77587	1.57689	0.00408451	N	0.00412108	1.57692	0.00412108	0.025	3.08149e-30		BOTH	0.288975	0.0104354	0.288975	0.0104354	4.57975	7.40711	0.0131432	0.0250004	0.0250003	3.0691e-08	0.381646	0.617259		2.96008	2.23402	3.61322	5.84725
					4.74576	11.8	12.25		-3.60985	2.69397	0.00910448	2.69397	C	0.0091174	0.0091174	2.69398	0.025	4.33334e-31		1.82689	-2.05879	1.82689	0.00408451	N	0.00411607	1.82691	0.00411607	0.025	2.70834e-30		BOTH	0.335006	0.010428	0.335006	0.010428	5.30927	6.92758	0.0131498	0.025003	0.024997	1.76081e-06	0.43341	0.565517		3.4316	2.58989	3.37931	5.9692
					4.84262	11.8	12.5		-3.35985	2.50799	0.00910448	2.50799	C	0.00911836	0.00911836	2.508	0.025	1.08334e-31		2.07689	-2.34172	2.07689	0.00408451	N	0.00411226	2.07691	0.00411226	0.025	1.73334e-30		BOTH	0.38104	0.0104268	0.38104	0.0104268	6.03882	6.44803	0.013151	0.0250034	0.0249966	2.37749e-06	0.483106	0.515842		3.90314	2.94577	3.14538	6.09115
					4.93947	11.8	12.75		-3.10985	2.32202	0.00910448	2.32202	C	0.00911947	0.00911947	2.32203	0.025	3.00927e-31		2.32689	-2.62465	2.32689	0.00408451	N	0.00410927	2.32691	0.00410927	0.025	2.03426e-30		BOTH	0.427076	0.0104322	0.427076	0.0104322	6.76841	5.96844	0.0131458	0.0250013	0.0249987	3.46878e-07	0.530856	0.468113		4.37471	3.30166	2.91144	6.2131
					5.03632	11.8	13		-2.85985	2.13604	0.00910448	2.13604	C	0.00912078	0.00912078	2.13605	0.025	1.92593e-31		2.57689	-2.90757	2.57689	0.00408451	N	0.00410687	2.5769	0.00410687	0.025	2.70834e-30		BOTH	0.473107	0.0104249	0.473107	0.0104249	7.49793	5.48891	0.0131527	0.0250042	0.0249958	3.45958e-06	0.576764	0.422224		4.84623	3.65753	2.67752	6.33505
					5.13317	11.8	13.25		-2.60985	1.95007	0.00910448	1.95007	C	0.00912233	0.00912233	1.95008	0.025	1.92593e-31		2.82689	-3.1905	2.82689	0.00408451	N	0.00410489	2.8269	0.00410489	0.025	2.35926e-30		BOTH	0.519144	0.0104314	0.519144	0.0104314	8.22753	5.00933	0.0131465	0.0250016	0.0249984	5.13247e-07	0.620945	0.378062		5.31779	4.01343	2.44357	6.457
					5.23002	11.8	13.5		-2.35985	1.76409	0.00910448	1.76409	C	0.00912422	0.00912422	1.7641	0.025	1.92593e-31		3.07689	-3.47343	3.07689	0.00408451	N	0.00410323	3.0769	0.00410323	0.025	3.08149e-30		BOTH	0.565174	0.0104224	0.565174	0.0104224	8.95704	4.52981	0.0131551	0.0250051	0.0249949	5.29955e-06	0.663484	0.335541		5.78931	4.36929	2.20966	6.57895
					5.32688	11.8	13.75		-2.10985	1.57811	0.00910448	1.57811	C	0.00912655	0.00912655	1.57813	0.025	4.81482e-32		3.32689	-3.75635	3.32689	0.00408451	N	0.00410182	3.3269	0.00410182	0.025	2.70834e-30		BOTH	0.611206	0.0104184	0.611206	0.0104184	9.68658	4.05026	0.0131589	0.0250067	0.0249933	9.09717e-06	0.704478	0.294565		6.26084	4.72516	1.97574	6.7009
					5.42373	11.8	14		-1.85985	1.39214	0.00910448	1.39214	C	0.0091295	0.0091295	1.39216	0.025	1.92593e-31		3.57689	-4.03928	3.57689	0.00408451	N	0.00410061	3.5769	0.00410061	0.025	2.35926e-30		BOTH	0.657242	0.0104241	0.657242	0.0104241	10.4162	3.57068	0.0131548	0.0250056	0.0249966	4.2672e-06	0.744012	0.255049		6.7324	5.08106	1.7418	6.82285
					5.52058	11.8	14.25		-1.60985	1.20616	0.00910448	1.20616	C	0.00913336	0.00913336	1.20618	0.025	1.08334e-31		3.82689	-4.32221	3.82689	0.00408451	N	0.00409956	3.8269	0.00409956	0.025	2.70834e-30		BOTH	0.703276	0.0104219	0.703276	0.0104219	11.1457	3.09113	0.0131556	0.0250054	0.0249946	5.73663e-06	0.782155	0.216921		7.20394	5.43693	1.50787	6.9448
					5.61743	11.8	14.5		-1.35985	1.02019	0.00910448	1.02019	C	0.00913864	0.00913864	1.02021	0.025	1.92593e-31		4.07689	-4.60513	4.07689	0.00408451	N	0.00409863	4.0769	0.00409863	0.025	2.35926e-30		BOTH	0.749314	0.0104322	0.749314	0.0104322	11.8753	2.61152	0.0131457	0.0250013	0.0249987	3.29611e-07	0.818988	0.180105		7.67552	5.79284	1.27391	7.06676
					5.71429	11.8	14.75		-1.10985	0.834212	0.00910448	0.834212	C	0.00914627	0.00914627	0.834243	0.025	1.92593e-31		4.32689	-4.88806	4.32689	0.00408451	N	0.00409782	4.3269	0.00409782	0.025	2.03426e-30		BOTH	0.79534	0.0104133	0.79534	0.0104133	12.6048	2.13205	0.0131637	0.0250087	0.0249913	1.52719e-05	0.854562	0.144546		8.147	6.14868	1.04002	7.1887
					5.81114	11.8	15		-0.859847	0.648236	0.00910448	0.648236	C	0.00915829	0.00915829	0.648276	0.025	1.92593e-31		4.57689	-5.17099	4.57689	0.00408451	N	0.00409709	4.5769	0.00409709	0.025	2.70834e-30		BOTH	0.841374	0.0104139	0.841374	0.0104139	13.3344	1.65248	0.0131632	0.0250085	0.0249915	1.45011e-05	0.888957	0.110166		8.61854	6.50456	0.80609	7.31065
					5.90799	11.8	15.25		-0.609847	0.462261	0.00910448	0.462261	C	0.00918002	0.00918002	0.462317	0.025	0		4.82689	-5.45391	4.82689	0.00408451	N	0.00409644	4.8269	0.00409644	0.025	2.03426e-30		BOTH	0.887416	0.0104349	0.887416	0.0104349	14.064	1.17284	0.0131469	0.0250033	0.0250028	1.85123e-06	0.92223	0.0769075		9.09015	6.86049	0.572117	7.43261
					6.00484	11.8	15.5		-0.359847	0.276285	0.00910448	0.276285	C	0.00923118	0.00923118	0.276379	0.025	1.08334e-31		5.07689	-5.73684	5.07689	0.00408451	N	0.00409585	5.0769	0.00409585	0.025	2.70834e-30		BOTH	0.933439	0.0104077	0.933439	0.0104077	14.7934	0.693397	0.0131716	0.025013	0.0249911	2.48464e-05	0.954415	0.0447353		9.56161	7.21631	0.338243	7.55455
					6.10169	11.8	15.75		-0.109847	0.0903094	0.00910448	0.0903094	C	0.00949631	0.00949631	0.0906009	0.025	1.08334e-31		5.32689	-6.01977	5.32689	0.00408451	N	0.00409531	5.32689	0.00409531	0.025	2.35926e-30		BOTH	0.979476	0.0104123	0.979476	0.0104123	15.523	0.213812	0.0131647	0.0250091	0.0249909	1.6709e-05	0.985589	0.0135754		10.0332	7.57221	0.104299	7.67651
					6.19855	11.8	16		0.140153	-0.0956662	0.140153	0.0018209	N	0.00208563	0.140509	0.00208563	0.025	6.41455e-29		5.57689	-6.30269	5.57689	0.00408451	N	0.00409483	5.57689	0.00409483	0.025	2.70834e-30		AMM	0	0.00453758	1	0.00208563	15.8595	0	0.140509	0.025	0.0138884	0	0.991218	0		10.2506	7.73634	0	7.73634
					6.2954	11.8	16.25		0.390153	-0.281642	0.390153	0.0018209	N	0.00191216	0.390275	0.00191216	0.025	6.41455e-29		5.82689	-6.58562	5.82689	0.00408451	N	0.00409439	5.82689	0.00409439	0.025	2.70834e-30		AMM	0	0.00453704	1	0.00191216	15.8597	0	0.390275	0.025	0.0134924	0	0.975983	0		10.2508	7.73645	0	7.73645
					6.39225	11.8	16.5		0.640153	-0.467617	0.640153	0.0018209	N	0.00187602	0.640227	0.00187602	0.025	7.13677e-29		6.07689	-6.86855	6.07689	0.00408451	N	0.00409398	6.07689	0.00409398	0.025	2.03426e-30		AMM	0	0.00453655	1	0.00187602	15.8598	0	0.640227	0.025	0.0134084	0	0.961198	0		10.2508	7.73647	0	7.73647
					6.4891	11.8	16.75		0.890153	-0.653593	0.890153	0.0018209	N	0.00186038	0.890206	0.00186038	0.025	7.70372e-29		6.32689	-7.15148	6.32689	0.00408451	N	0.00409361	6.32689	0.00409361	0.025	3.08149e-30		AMM	0	0.0045361	1	0.00186038	15.8598	0	0.890206	0.025	0.0133719	0	0.946853	0		10.2508	7.73648	0	7.73648
					6.58596	11.8	17		1.14015	-0.839569	1.14015	0.0018209	N	0.00185165	1.14019	0.00185165	0.025	7.89752e-29		6.57689	-7.4344	6.57689	0.00408451	N	0.00409326	6.57689	0.00409326	0.025	2.35926e-30		AMM	0	0.00453568	1	0.00185165	15.8598	0	1.14019	0.025	0.0133515	0	0.93293	0		10.2509	7.73649	0	7.73649
					6.68281	11.8	17.25		1.39015	-1.02554	1.39015	0.0018209	N	0.00184608	1.39019	0.00184608	0.025	7.70372e-29		6.82689	-7.71733	6.82689	0.00408451	N	0.00409294	6.82689	0.00409294	0.025	3.08149e-30		AMM	0	0.00453529	1	0.00184608	15.8598	0	1.39019	0.025	0.0133385	0	0.919409	0		10.2509	7.73649	0	7.73649
					6.77966	11.8	17.5		1.64015	-1.21152	1.64015	0.0018209	N	0.00184222	1.64018	0.00184222	0.025	7.70372e-29		7.07689	-8.00026	7.07689	0.00408451	N	0.00409264	7.07689	0.00409264	0.025	2.03426e-30		AMM	0	0.00453492	1	0.00184222	15.8598	0	1.64018	0.025	0.0133294	0	0.906275	0		10.2509	7.7365	0	7.7365
					6.87651	11.8	17.75		1.89015	-1.3975	1.89015	0.0018209	N	0.00183939	1.89018	0.00183939	0.025	8.09372e-29		7.32689	-8.28318	7.32689	0.00408451	N	0.00409236	7.32689	0.00409236	0.025	2.70834e-30		AMM	0.5	0.001	1	0.00183939	15.8598	0	1.89018	0.025	0.0133228	0	0.893511	0		10.2509	7.7365	0	7.7365
					6.97337	11.8	18		2.14015	-1.58347	2.14015	0.0018209	N	0.00183722	2.14017	0.00183722	0.025	7.89752e-29		7.57689	-8.56611	7.57689	0.00408451	N	0.0040921	7.57689	0.0040921	0.025	2.03426e-30		AMM	0.5	0.001	1	0.00183722	15.8598	0	2.14017	0.025	0.0133177	0	0.881101	0		10.2509	7.7365	0	7.7365
					7.07022	11.8	18.25		2.39015	-1.76945	2.39015	0.0018209	N	0.00183551	2.39017	0.00183551	0.025	6.24001e-29		7.82689	-8.84904	7.82689	0.00408451	N	0.00409186	7.82689	0.00409186	0.025	1.73334e-30		AMM	0.5	0.001	1	0.00183551	15.8598	0	2.39017	0.025	0.0133137	0	0.869032	0		10.2509	7.7365	0	7.7365
					7.16707	11.8	18.5		2.64015	-1.95542	2.64015	0.0018209	N	0.00183412	2.64017	0.00183412	0.025	7.89752e-29		8.07689	-9.13196	8.07689	0.00408451	N	0.00409163	8.07689	0.00409163	0.025	2.35926e-30		AMM	0.5	0.001	1	0.00183412	15.8598	0	2.64017	0.025	0.0133104	0	0.857288	0		10.2509	7.7365	0	7.7365
					7.26392	11.8	18.75		2.89015	-2.1414	2.89015	0.0018209	N	0.00183297	2.89017	0.00183297	0.025	8.09372e-29		8.32689	-9.41489	8.32689	0.00408451	N	0.00409142	8.32689	0.00409142	0.025	2.35926e-30		AMM	0.5	0.001	1	0.00183297	15.8598	0	2.89017	0.025	0.0133077	0	0.845858	0		10.2509	7.7365	0	7.7365
					7.36077	11.8	19		3.14015	-2.32737	3.14015	0.0018209	N	0.00183201	3.14017	0.00183201	0.025	8.09372e-29		8.57689	-9.69782	8.57689	0.00408451	N	0.00409122	8.57689	0.00409122	0.025	2.35926e-30		AMM	0.5	0.001	1	0.00183201	15.8598	0	3.14017	0.025	0.0133055	0	0.834728	0		10.2509	7.7365	0	7.7365
					7.45763	11.8	19.25		3.39015	-2.51335	3.39015	0.0018209	N	0.00183118	3.39017	0.00183118	0.025	8.09372e-29		8.82689	-9.98074	8.82689	0.00408451	N	0.00409103	8.82689	0.00409103	0.025	2.35926e-30		AMM	0.5	0.001	1	0.00183118	15.8598	0	3.39017	0.025	0.0133035	0	0.823887	0		10.2509	7.7365	0	7.7365
					7.55448	11.8	19.5		3.64015	-2.69932	3.64015	0.0018209	N	0.00183048	3.64017	0.00183048	0.025	8.29233e-29		9.07689	-10.2637	9.07689	0.00408451	N	0.00409085	9.07689	0.00409085	0.025	1.73334e-30		AMM	0.5	0.001	1	0.00183048	15.8598	0	3.64017	0.025	0.0133019	0	0.813325	0		10.2509	7.7365	0	7.7365
					7.65133	11.8	19.75		3.89015	-2.8853	3.89015	0.0018209	N	0.00182986	3.89016	0.00182986	0.025	8.09372e-29		9.32689	-10.5466	9.32689	0.00408451	N	0.00409068	9.32689	0.00409068	0.025	1.73334e-30		AMM	0.5	0.001	1	0.00182986	15.8598	0	3.89016	0.025	0.0133004	0	0.80303	0		10.2509	7.73651	0	7.73651
					7.74818	11.8	20		4.14015	-3.07128	4.14015	0.0018209	N	0.00182932	4.14016	0.00182932	0.025	7.70372e-29		9.57689	-10.8295	9.57689	0.00408451	N	0.00409052	9.57689	0.00409052	0.025	1.73334e-30		AMM	0.5	0.001	1	0.00182932	15.8598	0	4.14016	0.025	0.0132991	0	0.792992	0		10.2509	7.73651	0	7.73651
					7.84504	11.8	20.25		4.39015	-3.25725	4.39015	0.0018209	N	0.00182884	4.39016	0.00182884	0.025	7.70372e-29		9.82689	-11.1125	9.82689	0.00408451	N	0.00409036	9.82689	0.00409036	0.025	2.03426e-30		AMM	0.5	0.001	1	0.00182884	15.8598	0	4.39016	0.025	0.013298	0	0.783202	0		10.2509	7.73651	0	7.73651
					7.94189	11.8	20.5		4.64015	-3.44323	4.64015	0.0018209	N	0.00182841	4.64016	0.00182841	0.025	7.89752e-29		10.0769	-11.3954	10.0769	0.00408451	N	0.00409022	10.0769	0.00409022	0.025	2.70834e-30		AMM	0.5	0.001	1	0.00182841	15.8598	0	4.64016	0.025	0.013297	0	0.773651	0		10.2509	7.73651	0	7.73651
					8.03874	11.8	20.75		4.89015	-3.6292	4.89015	0.0018209	N	0.00182802	4.89016	0.00182802	0.025	8.09372e-29		10.3269	-11.6783	10.3269	0.00408451	N	0.00409008	10.3269	0.00409008	0.025	2.35926e-30		AMM	0.5	0.001	1	0.00182802	15.8598	0	4.89016	0.025	0.0132961	0	0.76433	0		10.2509	7.73651	0	7.73651
					8.13559	11.8	21		5.14015	-3.81518	5.14015	0.0018209	N	0.00182768	5.14016	0.00182768	0.025	7.89752e-29		10.5769	-11.9612	10.5769	0.00408451	N	0.00408995	10.5769	0.00408995	0.025	2.35926e-30		AMM	0.5	0.001	1	0.00182768	15.8598	0	5.14016	0.025	0.0132953	0	0.75523	0		10.2509	7.73651	0	7.73651
					8.23245	11.8	21.25		5.39015	-4.00115	5.39015	0.0018209	N	0.00182736	5.39016	0.00182736	0.025	8.29233e-29		10.8269	-12.2442	10.8269	0.00408451	N	0.00408982	10.8269	0.00408982	0.025	2.03426e-30		AMM	0.5	0.001	1	0.00182736	15.8598	0	5.39016	0.025	0.0132945	0	0.746345	0		10.2509	7.73651	0	7.73651
					8.3293	11.8	21.5		5.64015	-4.18713	5.64015	0.0018209	N	0.00182707	5.64016	0.00182707	0.025	8.09372e-29		11.0769	-12.5271	11.0769	0.00408451	N	0.0040897	11.0769	0.0040897	0.025	2.35926e-30		AMM	0.5	0.001	1	0.00182707	15.8598	0	5.64016	0.025	0.0132939	0	0.737667	0		10.2509	7.73651	0	7.73651
					8.42615	11.8	21.75		5.89015	-4.37311	5.89015	0.0018209	N	0.00182681	5.89016	0.00182681	0.025	7.89752e-29		11.3269	-12.81	11.3269	0.00408451	N	0.00408959	11.3269	0.00408959	0.025	2.35926e-30		AMM	0.5	0.001	1	0.00182681	15.8598	0	5.89016	0.025	0.0132933	0	0.729188	0		10.2509	7.73651	0	7.73651
					8.523	11.8	22		6.14015	-4.55908	6.14015	0.0018209	N	0.00182657	6.14016	0.00182657	0.025	8.09372e-29		11.5769	-13.0929	11.5769	0.00408451	N	0.00408948	11.5769	0.00408948	0.025	2.03426e-30		AMM	0.5	0.001	1	0.00182657	15.8598	0	6.14016	0.025	0.0132927	0	0.720902	0		10.2509	7.73651	0	7.73651
					8.61985	11.8	22.25		6.39015	-4.74506	6.39015	0.0018209	N	0.00182635	6.39016	0.00182635	0.025	8.09372e-29		11.8269	-13.3759	11.8269	0.00408451	N	0.00408937	11.8269	0.00408937	0.025	1.73334e-30		AMM	0.5	0.001	1	0.00182635	15.8598	0	6.39016	0.025	0.0132922	0	0.712802	0		10.2509	7.73651	0	7.73651
					8.71671	11.8	22.5		6.64015	-4.93103	6.64015	0.0018209	N	0.00182612	6.64016	0.00182612	0.0249999	1.43877e-11		12.0769	-13.6588	12.0769	0.00408451	N	0.00408927	12.0769	0.00408927	0.025	3.56828e-13		AMM	0.5	0.001	1	0.00182612	15.8598	0	6.64016	0.0249999	0.0132916	0	0.704882	0		10.2509	7.73651	0	7.73651
					8.81356	11.8	22.75		6.89015	-5.11701	6.89015	0.0018209	N	0.0018259	6.89016	0.0018259	0.0249997	1.2029e-10		12.3269	-13.9417	12.3269	0.00408451	N	0.00408916	12.3269	0.00408916	0.0249999	3.08266e-12		AMM	0.5	0.001	1	0.0018259	15.8598	0	6.89016	0.0249997	0.0132909	0	0.697136	0		10.2509	7.73651	0	7.73651
					8.91041	11.8	23		7.14015	-5.30298	7.14015	0.0018209	N	0.00182568	7.14016	0.00182568	0.0249993	4.48153e-10		12.5769	-14.2246	12.5769	0.00408451	N	0.00408906	12.5769	0.00408906	0.0249999	1.18458e-11		AMM	0.5	0.001	1	0.00182568	15.8598	0	7.14016	0.0249993	0.0132902	0	0.689558	0		10.2509	7.73651	0	7.73651
					9.00726	11.8	23.25		7.39015	-5.48896	7.39015	0.0018209	N	0.00182546	7.39016	0.00182546	0.0249989	1.16231e-09		12.8269	-14.5076	12.8269	0.00408451	N	0.00408895	12.8269	0.00408895	0.0249998	3.16364e-11		AMM	0.5	0.001	1	0.00182546	15.8598	0	7.39016	0.0249989	0.0132895	0	0.682144	0		10.2509	7.73651	0	7.73651
					9.10412	11.8	23.5		7.64015	-5.67493	7.64015	0.0018209	N	0.00182524	7.64016	0.00182524	0.0249984	2.44736e-09		13.0769	-14.7905	13.0769	0.00408451	N	0.00408885	13.0769	0.00408885	0.0249997	6.84894e-11		AMM	0.5	0.001	1	0.00182524	15.8598	0	7.64016	0.0249984	0.0132887	0	0.674887	0		10.2509	7.73651	0	7.73651
